# Supplementary material for: Effectiveness of Virtual Reality and Feedback to Improve Gait and Balance in Patients with Diabetic Peripheral Neuropathies: Systematic Review and Meta-Analysis
Source: Healthcare (Basel). 2023 Nov 24;11(23):3037. doi: 10.3390/healthcare11233037 (PMC10706033; doi:10.3390/healthcare11233037)
Supplement: Supplementary file 1 [file healthcare-11-03037-s001.zip]

Archive with 1 entries (1 files):
- healthcare-2696305-supplementary.pdf
